# Supplementary material for: Wearable, Knitted 3D Spacer Thermoelectric Generator with Detachable p-n Junctions for Body Heat Energy Harvesting
Source: Sensors (Basel). 2024 Aug 8;24(16):5140. doi: 10.3390/s24165140 (PMC11359260; doi:10.3390/s24165140)
Supplement: Supplementary file 1 [file sensors-24-05140-s001.zip]

Archive with 1 entries (1 files):
- sensors-3115800-supplementary.pdf
